# Supplementary material for: Role of C4 carbon fixation in Ulva prolifera, the macroalga responsible for the world’s largest green tides
Source: Commun Biol. 2020 Sep 7;3:494. doi: 10.1038/s42003-020-01225-4 (PMC7477558; doi:10.1038/s42003-020-01225-4)
Supplement: Supplementary file 2 — Supplementary Data 1 [file 42003_2020_1225_MOESM2_ESM.xlsx]

## Sheet: Supplementary data-main figures
Supplementary Material for Liu et al MS				Summary data for graphs in MS
Experiment 3		Figures 4 & 5		Means
Time	Temp	Light	pCO2	HCO3	Rub	PEPC	PEPCK	PPDK	Extra-CA	Intra-CA	C13	f
08:00:00	26.1667	1214.55	707.1	2106.38	156.938	16.692	31.7959		31.1454	291.754	-19.0976	54.5121
10:00:00	27.8433	1658.55	285.6	1779.59	167.833	52.9506	49.7579	51.7093	22.349	340.685	-19.4495	52.7527
12:00:00	29.6333	1738.18	139	1388.92	97.4679	78.3847	147.992		25.8722	329.737	-17.9964	60.0182
14:00:00	29.1	1120	86.5333	1230.5	118.394	50.75	55.6516	57.9173	15.4125	468.053	-18.6402	56.7991
16:00:00	29.8667	286.364	63.0667	1079.63	62.8166	33.3991	72.2472	52.3401	25.2874	413.489	-17.8409	60.7957
18:00:00	28.1333	50.36	58.3333	1105.67	149.598	28.6524	34.0474		9.52168	369.936	-17.4497	62.7516
Experiment 3		Figures 4 & 5		Standard Deviations for error bars			(STDEV)
Time	Temp	pCO2	HCO3	Rub	PEPC	PEPCK	PPDK	Extra-CA	Intra-CA	C13	f
08:00:00	0.288675	31.0527	8.80318	15.2755	1.08951	1.78737		13.9319	35.1957	0.196568	0.98284
10:00:00	0.297714	33.6767	40.566	34.2529	16.9839	16.7274	37.0675	18.3137	79.4398	0.628817	3.14408
12:00:00	0.11547	21.3614	63.886	9.85076	8.82238	7.21698		12.5889	89.165	0.425193	2.12596
14:00:00	0.152753	12.8103	58.2146	16.9699		2.23221	56.7722	8.12453	133.067	0.409422	2.04711
16:00:00	0.381881	16.6902	96.1074	15.2128	23.7979		36.1349	11.3787	115.157	0.657832	3.28916
18:00:00	0.149332	12.8598	90.7848	76.6232	0.227923	0.777817		4.02358	108.407	0.427587	2.13794
Experiment 1 Sunny Day			Figures 2 & 3		Means				Standard Deviations for error bars			(STDEV)
Time	RUB	PEPC	PEPCK	PPDK	Light	Temp			RUB	PEPC	PEPCK	PPDK
08:00:00	96.8504	56.454	247.43	23.55	1082.3	28.8667			11.1286	6.36349	26.7727	2.68014
10:00:00	273.535	78.7733	466.175	22.37	1593.7	31.6667			54.62	24.1651	22.7335	7.70922
12:00:00	56.8058	115.261	548.987	13.54	1857.58	32.5667			31.4178	15.812	78.1847	2.95768
14:00:00	41.8002	49.7718	361.112	21	1600	27.4			4.72717	19.0271	20.4316	5.39671
16:00:00	132.877	82.1859	230.029	15	982.424	28.1667			66.6831	1.74458	53.2532	2.32645
18:00:00	70.5423	13.5339	293.149	19.02	57.4909	27.9333			4.77741	0.557041	46.0963	5.70017
Experiment 2 Cloudy Day			Figures 2 & 3		Means				Standard Deviations for error bars			(STDEV)
Time	RUB	PEPC	PEPCK	PPDK	Light	Temp			RUB	PEPC	PEPCK
08:00:00	18.5587	15.1833	66.6856		284.121	29.6333			13.4056	6.12513	15.92
10:00:00	39.8906	18.6876	121.347		642.909	30.5			3.91797	7.44543	32.6731
12:00:00	19.6746	85.3987	109.12		810.303	31.4			8.08028	9.36396	20.1112
14:00:00	39.8431	84.0022	78.7802		542.061	29.2333			28.6534	15.6233	65.23
16:00:00	35.8396	33.8919	72.2898		301.03	28.2			6.88736	16.4329	43.6764
18:00:00	7.35332	12.5188	58.8582		10.2424	28.3667			3.62919	2.54864	6.08555

## Sheet: exp2 rubisco analyses_HID
	Category	LS mean	Standard error	Lower bound (95%)	Upper bound (95%)
	Cloudy	29.7826	26.1991	-29.4839	89.0491
	Sunny	165.171	26.1991	105.904	224.437
	Category	LS mean	Standard error	Lower bound (95%)	Upper bound (95%)
	noon	38.2402	26.1991	-21.0263	97.5067
	ten	156.713	26.1991	97.4464	215.979

## Sheet: exp2 rubisco analyses_HID1
	Rubisco
ten	0
noon	0

## Sheet: exp2 rubisco analyses_HID2
	Category	LS mean	Standard error	Lower bound (95%)	Upper bound (95%)
	Cloudy	29.7826	12.9921	-0.177194	59.7424
	Sunny	165.171	12.9921	135.211	195.13
	Light\Time	noon	ten
	Cloudy	19.6746	39.8906
	Sunny	56.8058	273.535
	Category	LS mean	Standard error	Lower bound (95%)	Upper bound (95%)
	noon	38.2402	12.9921	8.28042	68.2
	ten	156.713	12.9921	126.753	186.673
	Time\Light	Cloudy	Sunny
	noon	19.6746	56.8058
	ten	39.8906	273.535

## Sheet: exp2 rubisco analyses_HID3
	Rubisco
Sunny*ten	0
Sunny*noon	0
Cloudy*ten	0
Cloudy*noon	0

## Sheet: exp2 rubisco analyses_HID4
0.166667	0.0455194	0.166667	0.103045	1	0.884339	1	0.884339	10.5846	15.7946	20.64	24.4203
0.333333	0.257812	0.333333	0.208564	1	1.29294	1	1.29294	22.3973	22.6253	72.419	93.1525
0.5	0.370967	0.5	0.221183	1	1.29294	1	1.29294	26.0418	27.531	77.3585	142.515
0.666667	0.699402	0.666667	0.73443	2	1.70706	2	1.70706	35.7203	32.0341	236.758	187.826
0.833333	0.826295	0.833333	0.76445	2	1.70706	2	1.70706	40.4569	36.9399	247.551	237.189
				2	2.11566	2	2.11566	43.4947	43.7706	336.296	305.921

## Sheet: rubisco analyses exp1&2 (2)_HID
	Category	LS mean	Standard error	Lower bound (95%)	Upper bound (95%)
	Cloudy	5.33689	0.622748	3.90083	6.77295
	Sunny	11.8846	0.622748	10.4485	13.3206
	Light\Time	noon	ten
	Cloudy	4.36303	6.31076
	Sunny	7.28281	16.4864
	Category	LS mean	Standard error	Lower bound (95%)	Upper bound (95%)
	noon	5.82292	0.622748	4.38686	7.25898
	ten	11.3986	0.622748	9.9625	12.8346
	Time\Light	Cloudy	Sunny
	noon	4.36303	7.28281
	ten	6.31076	16.4864

## Sheet: rubisco analyses exp1&2 (2)_HI1
	Rubisco_sqrt
Sunny*ten	0
Sunny*noon	0
Cloudy*ten	0
Cloudy*noon	0

## Sheet: PEPCase analyses exp1&2_HID
	Category	LS mean	Standard error	Lower bound (95%)	Upper bound (95%)
	Cloudy	55.4951	4.39732	46.1732	64.817
	Sunny	81.4979	4.39732	72.176	90.8198
	Light\Time	fourteen	noon	sixteen	ten
	Cloudy	84.0022	85.3987	33.8919	18.6876
	Sunny	49.7718	115.261	82.1859	78.7733
	Category	LS mean	Standard error	Lower bound (95%)	Upper bound (95%)
	fourteen	66.887	6.21875	53.7039	80.0702
	noon	100.33	6.21875	87.1465	113.513
	sixteen	58.0389	6.21875	44.8558	71.2221
	ten	48.7304	6.21875	35.5473	61.9136
	Time\Light	Cloudy	Sunny
	fourteen	84.0022	49.7718
	noon	85.3987	115.261
	sixteen	33.8919	82.1859
	ten	18.6876	78.7733

## Sheet: PEPCase analyses exp1&2_HID1
	PEPCase
Sunny*noon	0
Cloudy*noon	0
Cloudy*fourteen	0
Sunny*sixteen	0
Sunny*ten	0
Sunny*fourteen	0
Cloudy*sixteen	0
Cloudy*ten	0

[truncated: 118 more sheets: PEPCKase analyses exp1&2_HID, PEPCKase analyses exp1&2_HID1, PEPCase 8-18_HID, PEPCase 8-18_HID1, PEPCase 8-18_HID2, PEPCase 8-18_HID3, PEPCase 8-16_HID, PEPCase 8-16_HID1, PEPCKase 8-18_HID, PEPCKase 8-18_HID1, rubisco analyses exp1&2_HID, rubisco analyses exp1&2_HID1, rubisco analyses exp1&2_HID2, rubisco analyses exp1&2_HID3, rubisco analyses exp1&2 (2)_HI2, rubisco analyses exp1&2 (2)_HI3, Rubsico 10-14_HID, Rubsico 10-14_HID1, Rubisco 8-16_HID, Rubisco 8-16_HID1 …]
