# Supplementary material for: Role of C4 carbon fixation in Ulva prolifera, the macroalga responsible for the world’s largest green tides
Source: Commun Biol. 2020 Sep 7;3:494. doi: 10.1038/s42003-020-01225-4 (PMC7477558; doi:10.1038/s42003-020-01225-4)
Supplement: Supplementary file 3 — Supplementary Data 2 [file 42003_2020_1225_MOESM3_ESM.xlsx]

## Sheet: Raw data with replicates
Raw Data for Liu et al MS
Experiment 3		Figures 4 & 5
	Time	Culture tank	Temperature(℃)	pH	Salinity(ppt)	DO(mg/L)	Light (μmol/m2/s)	TA(mmol/L)	CO2(uatm)	HCO3(umol/kg-SW)	Rub(nmol/min/g Fw)	PEPC(nmol/min/g Fw)	PEPCK(nmol/min/g Fw)	PPDK(nmol/min/g Fw)	CA_extra-cellular（EU/g Fw）	Cellular -CA（EU/g Fw）	C13
	08:00:00	①	26.5	8.04	32.93	7.02	1214.55	2.53865	671.8	2103.14		17.4624	32.4747	0	28.6078	268.267	-19.2366
	08:00:00	②	26	8.01	33.2	7.07	1214.55	2.52266	719.3	2116.34	167.739	15.9216	33.1443	0	46.1716	274.774	-18.9586
	08:00:00	③	26	8	33.2	7.52	1214.55	2.49435	730.2	2099.65	146.136		29.7685	0	18.6567	332.22
	Average		26.1667	8.01667	33.11	7.20333	1214.55	2.51855	707.1	2106.38	156.938	16.692	31.7959	0	31.1454	291.754	-19.0976
	10:00:00	①	28	8.36	32.95	10.52	1658.55	2.61628	279.8	1801.21	136.809	64.96	31.8317	39.1391	43.4783	367.292	-20.033
	10:00:00	②	27.5	8.38	33.28	9.85	1658.55	2.55292	255.2	1732.79	162.101		52.4927	22.5614	12.5313	251.358	-18.7835
	10:00:00	③	28.03	8.3	33.04	9.49	1658.55	2.52266	321.8	1804.76	204.591	40.9412	64.9495	93.4274	11.0375	403.407	-19.5319
	Average		27.8433	8.34667	33.09	9.95333	1658.55	2.56396	285.6	1779.59	167.833	52.9506	49.7579	51.7093	22.349	340.685	-19.4495
	12:00:00	①	29.5	8.57	33.51	12.25	1738.18	2.43577	131.5	1356.08	98.6	68.9216		0	22.3214	303.766	-18.1054
	12:00:00	②	29.7	8.6	33.31	11.9	1738.18	2.49435	122.4	1348.14	87.1	79.8495	153.095	0	39.8551	256.441	-18.3564
	12:00:00	③	29.7	8.51	33.68	10.34	1738.18	2.48263	163.1	1462.55	106.704	86.383	142.889	0	15.44	429.004	-17.5273
	Average		29.6333	8.56	33.5	11.4967	1738.18	2.47092	139	1388.92	97.4679	78.3847	147.992	0	25.8722	329.737	-17.9964
	14:00:00	①	28.8	8.72	33.71	13.08	1120	2.62126	85.1	1250.49	119.276		53.1405	0	24.7253	356.227	-18.9903
	14:00:00	②	29.3	8.75	33.55	13.29	1120	2.55703	74.5	1164.92	101	50.75	57.4107	113.471	9.77517	615.225	-18.7402
	14:00:00	③	29.2	8.66	34.04	11.7	1120	2.52833	100	1276.08	134.905		56.4035	60.2813	11.7371	432.707	-18.19
	Average		29.1	8.71	33.7667	12.69	1120	2.56887	86.5333	1230.5	118.394	50.75	55.6516	57.9173	15.4125	468.053	-18.6402
	16:00:00	①	29.5	8.83	33.73	12.88	286.364	2.56395	55.5	1042.96	80.375			78.8585	33.3333	522.222	-17.5263
	16:00:00	②	29.9	8.85	33.64	13.21	286.364	2.56296	51.5	1007.25	53.5833	50.2268		11.1826	17.2414	292.836	-17.3993
	16:00:00	③	30.2	8.72	33.53	11.5	286.364	2.55109	82.2	1188.67	54.4915	16.5714	72.2472	66.9792		425.409	-18.5969
	Average		29.8667	8.8	33.6333	12.53	286.364	2.55933	63.0667	1079.63	62.8166	33.3991	72.2472	52.3401	25.2874	413.489	-17.8409
	18:00:00	①	28	8.85	33.64	12.91	49.1818	2.63519	54	1078.19	221.031		33.4896	0	12.8507	257.036	-17.8332
	18:00:00	②	28.2	8.88	33.91	12.85	52.1818	2.65201	48.2	1031.8	159.093	28.4912		0	10.6638	473.207	-17.5273
	18:00:00	③	28.2	8.77	33.74	12	48.1818	2.6629	72.8	1207.02	68.6699	28.8136	34.6053	0	5.05051	379.565	-16.9886
	Average		28.1333	8.83333	33.7633	12.5867	49.8485	2.65003	58.3333	1105.67	149.598	28.6524	34.0474	0	9.52168	369.936	-17.4497
Experiment 1 Sunny Day			Figures 2 & 3
	Time	Culture tank	Temperature(℃)	Light(μmol/m2/s)	RUB	PEPC	PEPCK	PPDK
	08:00:00	①	29.2	1077.64	84.9207	49.7568	229.643	24.9709
	08:00:00	②	29.1	1174.91	106.951	57.1845	278.221	25.2157
	08:00:00	③	28.3	994.364	98.6789	62.4207	234.427	20.456
	Average		28.8667	1082.3	96.8504	56.454	247.43	23.5475
	10:00:00	①	31.9	1490.55	336.296	94.4455	450.1	27.8235
	10:00:00	②	32.1	1718	236.758	90.9307	482.25	16.9211
	10:00:00	③	31	1572.55	247.551	50.9437
	Average		31.6667	1593.7	273.535	78.7733	466.175	22.3723
	12:00:00	①	33.5	1716.36	20.64	102.133	604.272	16.9211
	12:00:00	②	32.3	2018.18	77.3585	132.814	493.702	11.4438
	12:00:00	③	31.9	1838.18	72.419	110.836		12.2476
	Average		32.5667	1857.58	56.8058	115.261	548.987	13.5375
	14:00:00	①	27	1369.09	45.1429	63.2118	383.44	24.7568
	14:00:00	②	27.6	1603.64	38.4576	58.1037	343.35
	14:00:00	③	27.6	1827.27		28	356.547	17.1247
	Average		27.4	1600	41.8002	49.7718	361.112	20.9407
	16:00:00	①	27.6	941.818	178.476	80.2456	267.685	12.9899
	16:00:00	②	28.8	1094.55	56.3448	82.687	192.374	13.2577
	16:00:00	③	28.1	910.909	163.81	83.6251		17.1467
	Average		28.1667	982.424	132.877	82.1859	230.029	14.4648
	18:00:00	①	27.8	35.5636	65.6981	14.1678	336.81	12.4854
	18:00:00	②	28.2	63.6364	75.25	13.1224	297.685	21.6134
	18:00:00	③	27.8	73.2727	70.6789	13.3115	244.952	22.9643
	Average		27.9333	57.4909	70.5423	13.5339	293.149	19.0211
Experiment 2 Cloudy Day			Figures 2 & 3
	Time	Culture tank	Temperature(℃)	Light(μmol/m2/s)	RUB	PEPC	PEPCK	PPDK
	08:00:00	①	29.5333	284.121	23.1502	19.2851	80.9347
	08:00:00	②	29.6	284.121	29.0653	18.1221	49.5028
	08:00:00	③	29.7333	284.121	3.46076	8.14251	69.6193
	Average		29.6222	284.121	18.5587	15.1833	66.6856
	10:00:00	①	30.6	642.909	35.7203	24.9798	144.45
	10:00:00	②	30.4	642.909	43.4947	20.615	98.2434
	10:00:00	③	30.5	642.909	40.4569	10.468
	Average		30.5	642.909	39.8906	18.6876	121.347
	12:00:00	①	31.5	810.303	22.3973	94.8183	96.8137
	12:00:00	②	31.3	810.303	10.5846	76.0914	98.2179
	12:00:00	③	31.7	810.303	26.0418	85.2864	132.328
	Average		31.5	810.303	19.6746	85.3987	109.12
	14:00:00	①	31.3	542.061	43.8888	94.742	37.4084
	14:00:00	②	31.6	542.061	66.2586	91.1854	44.9573
	14:00:00	③	31.4	542.061	9.38182	66.0792	153.975
	Average		31.4333	542.061	39.8431	84.0022	78.7802
	16:00:00	①	28.1	301.03	38.9642	48.1854	42.0219
	16:00:00	②	28	301.03	27.9438	37.5532	52.4879
	16:00:00	③	28.4	301.03	40.6109	15.9372	122.36
	Average		28.1667	301.03	35.8396	33.8919	72.2898
	18:00:00	①	28.3667	10.2424	8.5148	10.7167	61.0057
	18:00:00	②	28.3667	10.2424	10.2596	14.321	51.99
	18:00:00	③	28.5	10.2424	3.28558		63.5789
	Average		28.4111	10.2424	7.35332	12.5188	58.8582

## Sheet: exp2 rubisco analyses_HID
	Category	LS mean	Standard error	Lower bound (95%)	Upper bound (95%)
	Cloudy	29.7826	26.1991	-29.4839	89.0491
	Sunny	165.171	26.1991	105.904	224.437
	Category	LS mean	Standard error	Lower bound (95%)	Upper bound (95%)
	noon	38.2402	26.1991	-21.0263	97.5067
	ten	156.713	26.1991	97.4464	215.979

## Sheet: exp2 rubisco analyses_HID1
	Rubisco
ten	0
noon	0

## Sheet: exp2 rubisco analyses_HID2
	Category	LS mean	Standard error	Lower bound (95%)	Upper bound (95%)
	Cloudy	29.7826	12.9921	-0.177194	59.7424
	Sunny	165.171	12.9921	135.211	195.13
	Light\Time	noon	ten
	Cloudy	19.6746	39.8906
	Sunny	56.8058	273.535
	Category	LS mean	Standard error	Lower bound (95%)	Upper bound (95%)
	noon	38.2402	12.9921	8.28042	68.2
	ten	156.713	12.9921	126.753	186.673
	Time\Light	Cloudy	Sunny
	noon	19.6746	56.8058
	ten	39.8906	273.535

## Sheet: exp2 rubisco analyses_HID3
	Rubisco
Sunny*ten	0
Sunny*noon	0
Cloudy*ten	0
Cloudy*noon	0

## Sheet: exp2 rubisco analyses_HID4
0.166667	0.0455194	0.166667	0.103045	1	0.884339	1	0.884339	10.5846	15.7946	20.64	24.4203
0.333333	0.257812	0.333333	0.208564	1	1.29294	1	1.29294	22.3973	22.6253	72.419	93.1525
0.5	0.370967	0.5	0.221183	1	1.29294	1	1.29294	26.0418	27.531	77.3585	142.515
0.666667	0.699402	0.666667	0.73443	2	1.70706	2	1.70706	35.7203	32.0341	236.758	187.826
0.833333	0.826295	0.833333	0.76445	2	1.70706	2	1.70706	40.4569	36.9399	247.551	237.189
				2	2.11566	2	2.11566	43.4947	43.7706	336.296	305.921

## Sheet: rubisco analyses exp1&2 (2)_HID
	Category	LS mean	Standard error	Lower bound (95%)	Upper bound (95%)
	Cloudy	5.33689	0.622748	3.90083	6.77295
	Sunny	11.8846	0.622748	10.4485	13.3206
	Light\Time	noon	ten
	Cloudy	4.36303	6.31076
	Sunny	7.28281	16.4864
	Category	LS mean	Standard error	Lower bound (95%)	Upper bound (95%)
	noon	5.82292	0.622748	4.38686	7.25898
	ten	11.3986	0.622748	9.9625	12.8346
	Time\Light	Cloudy	Sunny
	noon	4.36303	7.28281
	ten	6.31076	16.4864

## Sheet: rubisco analyses exp1&2 (2)_HI1
	Rubisco_sqrt
Sunny*ten	0
Sunny*noon	0
Cloudy*ten	0
Cloudy*noon	0

## Sheet: PEPCase analyses exp1&2_HID
	Category	LS mean	Standard error	Lower bound (95%)	Upper bound (95%)
	Cloudy	55.4951	4.39732	46.1732	64.817
	Sunny	81.4979	4.39732	72.176	90.8198
	Light\Time	fourteen	noon	sixteen	ten
	Cloudy	84.0022	85.3987	33.8919	18.6876
	Sunny	49.7718	115.261	82.1859	78.7733
	Category	LS mean	Standard error	Lower bound (95%)	Upper bound (95%)
	fourteen	66.887	6.21875	53.7039	80.0702
	noon	100.33	6.21875	87.1465	113.513
	sixteen	58.0389	6.21875	44.8558	71.2221
	ten	48.7304	6.21875	35.5473	61.9136
	Time\Light	Cloudy	Sunny
	fourteen	84.0022	49.7718
	noon	85.3987	115.261
	sixteen	33.8919	82.1859
	ten	18.6876	78.7733

## Sheet: PEPCase analyses exp1&2_HID1
	PEPCase
Sunny*noon	0
Cloudy*noon	0
Cloudy*fourteen	0
Sunny*sixteen	0
Sunny*ten	0
Sunny*fourteen	0
Cloudy*sixteen	0
Cloudy*ten	0

[truncated: 118 more sheets: PEPCKase analyses exp1&2_HID, PEPCKase analyses exp1&2_HID1, PEPCase 8-18_HID, PEPCase 8-18_HID1, PEPCase 8-18_HID2, PEPCase 8-18_HID3, PEPCase 8-16_HID, PEPCase 8-16_HID1, PEPCKase 8-18_HID, PEPCKase 8-18_HID1, rubisco analyses exp1&2_HID, rubisco analyses exp1&2_HID1, rubisco analyses exp1&2_HID2, rubisco analyses exp1&2_HID3, rubisco analyses exp1&2 (2)_HI2, rubisco analyses exp1&2 (2)_HI3, Rubsico 10-14_HID, Rubsico 10-14_HID1, Rubisco 8-16_HID, Rubisco 8-16_HID1 …]
